# Supplementary material for: Extractability of Curcuminoids Is Enhanced with Milk and Aqueous-Alcohol Mixtures
Source: Molecules. 2022 Jul 30;27(15):4883. doi: 10.3390/molecules27154883 (PMC9369953; doi:10.3390/molecules27154883)
Supplement: Supplementary file 1 [file molecules-27-04883-s001.zip]

Archive with 1 entries (1 files):
- molecules-1778753-supplementary.pdf
